# Supplementary material for: Impact of the IL-15 superagonist N-803 on lymphatic reservoirs of HIV
Source: JCI Insight. 2025 Jun 3;10(13):e190831. doi: 10.1172/jci.insight.190831 (PMC12288898; doi:10.1172/jci.insight.190831)
Supplement: Supporting data values [file jciinsight-10-190831-s083.xlsx]

## Sheet: Fig. 2A
Log10 vRNA+ cells/g LN
Pre	Post
3.96942	4.26482
4.27416	4.21748
3.99913	4.42651
	4.47712
	4.80209
3.86747	2.68215
	4.85248
4.55267	3.30963
4.8451	3.99167
	4.90634

## Sheet: Fig. 2B
Log10 vDNA+ cells/g LN
Pre	Post
5.48996	5.64542
5.27875	4.71433
5.08991	4.57403
	5.25768
	5.0607
4.7332	4.83569
	4.77452
5.39794	4.29447
5.52763	4.97543
	5.28103

## Sheet: Fig. 2C
Log10 vRNA+ cells/g ileum
Pre	Post
4.6981	4.52244
4.75891	4.60206
4.45788	4.5611
4.49554	4.11727
4.40993	4.56348
4.85065	4.40654
5.07188	4.56467
4.49276	4.35218
4.36549	4.25285
4.49831	4.17026

## Sheet: Fig. 2D
Log10 vDNA+ cells/g ileum
Pre	Post
5.233	4.82672
4.92324	4.77815
5.233	5.0086
5.08991	4.95617
5.01284	4.80686
5.22789	4.72754
5.14922	4.8202
4.99123	4.84942
4.88024	4.66276
5.18469	5.18184

## Sheet: Fig. 3A
% CD8+ T cells in follicles
Pre	Post
15.4	11.4
14.4	8.4
11.4	8
13.2	8.1
6.7	7.9
18.5	12.5

## Sheet: Fig. 3B
Log10 CD8+ T cells/g LN
Pre	Post
8.75	8.58883
8.89	8.80277
8.78	8.69373
	8.86213
	9.04415
8.7	8.80346
	8.70586
8.75	8.86923
8.64	8.75891
	8.77085

## Sheet: Fig. 3C
Log10 NKG2A+ cells/g LN
Pre	Post
7.16732	7.36361
7.4183	6.92376
7.17609	6.95036
7.35411	7.25042
	7.82543
	7.24551
7.0569	7.58546
	7.92376
7.03342	8.08991

## Sheet: Fig. 4A
Log10 change in frequency
NK cells	vRNA+ cells
-0.494539	0.295
-0.225726	-0.0568
-0.103688	0.42738
0.196295	-0.8534
0.528556	-1.1853
1.05648	-1.243

## Sheet: Fig. 4B
Log10 change in frequency
CD8+T cells	vRNA+ cells
-0.0773213	0.295
-0.254357	-0.0568
0.0650626	0.42738
0.0992263	-0.8534
0.0684574	-1.1853
0.0992263	-1.243

## Sheet: Fig. 4C
Ki-67 MMI post	Log10 change vRNA+ cells
0.77	0.295
0.81	-0.0568
0.48	0.42738
1.55	-0.8534
1.61	-1.1853
2.72	-1.243

[truncated: 12 more sheets: Fig. 4D, Fig. 4E, Fig. 4F, SFig. 1A, SFig. 1B, SFig. 2A, SFig. 2B, SFig. 2C, SFig. 2D, SFig. 2E, SFig. 2F, SFig. 4]
